# Supplementary material for: Integrating thermodynamic and sequence contexts improves protein-RNA binding prediction
Source: PLoS Comput Biol. 2019 Sep 4;15(9):e1007283. doi: 10.1371/journal.pcbi.1007283 (PMC6752863; doi:10.1371/journal.pcbi.1007283)
Supplement: S1 Table — This table is also available at https://github.com/suyufeng/ThermoNet/tree/master/supplementary. (XLSX) [file pcbi.1007283.s001.xlsx]

## Sheet: 工作表1
Rank	Frequency(in vitro)	Frequency(in vivo)
1	21.37	6.61
2	10.88	3.97
3	7.16	2.95
4	5.34	2.43
5	4.25	2.08
6	3.52	1.85
7	3.01	1.67
8	2.62	1.53
9	2.32	1.42
10	2.08	1.32
11	1.9	1.24
12	1.75	1.17
13	1.62	1.11
14	1.49	1.07
15	1.37	1.04
16	1.26	1.02
17	1.16	1.01
18	1.09	1
19	1.04	1
20	1	1
21	0.98	1
22	0.96	1
23	0.95	1
24	0.94	1
25	0.93	1
26	0.91	1
27	0.9	1
28	0.89	1
29	0.87	1
30	0.85	1
31	0.83	1
32	0.81	0.99
33	0.79	0.99
34	0.77	0.99
35	0.75	0.99
36	0.72	0.99
37	0.7	0.99
38	0.67	0.99
39	0.64	0.99
40	0.62	0.99
41	0.59	0.99
42	0.56	0.98
43	0.53	0.98
44	0.5	0.98
45	0.47	0.98
46	0.44	0.98
47	0.41	0.97
48	0.38	0.97
49	0.36	0.97
50	0.33	0.97
51	0.3	0.96
52	0.28	0.96
53	0.25	0.96
54	0.23	0.95
55	0.21	0.95
56	0.19	0.94
57	0.17	0.94
58	0.15	0.93
59	0.13	0.93
60	0.12	0.92
61	0.1	0.92
62	0.09	0.91
63	0.08	0.9
64	0.07	0.9
65	0.06	0.89
66	0.05	0.88
67	0.04	0.87
68	0.04	0.86
69	0.03	0.85
70	0.02	0.84
71	0.02	0.83
72	0.02	0.82
73	0.01	0.8
74	0.01	0.79
75	0.01	0.78
76	0.01	0.76
77	0	0.75
78	0	0.73
79	0	0.71
80	0	0.69
81	0	0.68
82	0	0.65
83	0	0.63
84	0	0.61
85	0	0.59
86	0	0.56
87	0	0.53
88	0	0.5
89	0	0.47
90	0	0.44
91	0	0.41
92	0	0.37
93	0	0.33
94	0	0.3
95	0	0.25
96	0	0.21
97	0	0.16
98	0	0.12
99	0	0.07
100	0	0.03
