# Supplementary material for: Integrating thermodynamic and sequence contexts improves protein-RNA binding prediction
Source: PLoS Comput Biol. 2019 Sep 4;15(9):e1007283. doi: 10.1371/journal.pcbi.1007283 (PMC6752863; doi:10.1371/journal.pcbi.1007283)
Supplement: S2 Table — This table is also available at https://github.com/suyufeng/ThermoNet/tree/master/supplementary. (XLSX) [file pcbi.1007283.s002.xlsx]

## Sheet: 工作表1
	ThermoNet	RCK	DLPRB-CNN	RNAcontext	cDeepbind-CNN
RNCMPT00001	0.750873	0.505111	0.6786	0.6786	0.621423
RNCMPT00002	0.7924	0.596717	0.785182	0.785182	0.715136
RNCMPT00003	0.720111	0.304154	0.519499	0.519499	0.224263
RNCMPT00004	0.795179	0.603243	0.732225	0.732225	0.517749
RNCMPT00005	0.802873	0.540814	0.728175	0.728175	0.644822
RNCMPT00006	0.803261	0.350383	0.701507	0.701507	0.428055
RNCMPT00007	0.781763	0.466487	0.687514	0.687514	0.450027
RNCMPT00008	0.738147	0.583217	0.702047	0.702047	0.636604
RNCMPT00009	0.520045	0.386895	0.463021	0.463021	0.413469
RNCMPT00010	0.739644	0.478206	0.670261	0.670261	0.596899
RNCMPT00011	0.479385	0.278842	0.500253	0.500253	0.191359
RNCMPT00012	0.517143	0.320053	0.464998	0.464998	0.335719
RNCMPT00013	0.390487	0.294452	0.35553	0.35553	0.4647
RNCMPT00014	0.78045	0.500299	0.730576	0.730576	0.557758
RNCMPT00015	0.600914	0.409349	0.532297	0.532297	0.456277
RNCMPT00016	0.787091	0.604782	0.737563	0.737563	0.692846
RNCMPT00017	0.674387	0.566663	0.693283	0.693283	0.458803
RNCMPT00018	0.651624	0.493136	0.606653	0.606653	0.476478
RNCMPT00019	0.790506	0.375219	0.691536	0.691536	0.541677
RNCMPT00020	0.467425	0.400277	0.432232	0.432232	0.410552
RNCMPT00021	0.693458	0.503332	0.636269	0.636269	0.571101
RNCMPT00022	0.819896	0.682557	0.767631	0.767631	0.51029
RNCMPT00023	0.815461	0.651745	0.747764	0.747764	0.695631
RNCMPT00024	0.729801	0.642288	0.714617	0.714617	0.678481
RNCMPT00025	0.728952	0.473892	0.663743	0.663743	0.513896
RNCMPT00026	0.673584	0.549717	0.624629	0.624629	0.517597
RNCMPT00027	0.777363	0.589536	0.712196	0.712196	0.614077
RNCMPT00028	0.766037	0.364262	0.628356	0.628356	0.381673
RNCMPT00029	0.76918	0.494291	0.655531	0.655531	0.422803
RNCMPT00031	0.764767	0.286674	0.567272	0.567272	0.430778
RNCMPT00032	0.796721	0.45699	0.668182	0.668182	0.50847
RNCMPT00033	0.790196	0.584431	0.710319	0.710319	0.651001
RNCMPT00034	0.746417	0.502706	0.675455	0.675455	0.612281
RNCMPT00035	0.491077	0.273651	0.501958	0.501958	0.256741
RNCMPT00036	0.747479	0.505946	0.681329	0.681329	0.593085
RNCMPT00037	0.772924	0.566639	0.71216	0.71216	0.637205
RNCMPT00038	0.492596	0.317224	0.452082	0.452082	0.333092
RNCMPT00039	0.367698	0.233448	0.410717	0.410717	0.232402
RNCMPT00040	0.795357	0.466045	0.681324	0.681324	0.557938
RNCMPT00041	0.786892	0.562383	0.698006	0.698006	0.648685
RNCMPT00042	0.172867	0.15105	0.149438	0.149438	0.130864
RNCMPT00043	0.811424	0.578287	0.755179	0.755179	0.678897
RNCMPT00044	0.217996	0.181794	0.205028	0.205028	0.208631
RNCMPT00045	0.651527	0.435635	0.588066	0.588066	0.522342
RNCMPT00046	0.566276	0.202681	0.520082	0.520082	0.3854
RNCMPT00047	0.085701	0.0490014	0.0684803	0.0684803	0.0523984
RNCMPT00049	0.777617	0.613265	0.705243	0.705243	0.660195
RNCMPT00050	0.791378	0.61717	0.730094	0.730094	0.683651
RNCMPT00051	0.277333	0.217293	0.303029	0.303029	0.135695
RNCMPT00052	0.794455	0.447996	0.701247	0.701247	0.593239
RNCMPT00053	0.800673	0.574451	0.752589	0.752589	0.662239
RNCMPT00054	0.750633	0.517964	0.678126	0.678126	-1.46972e-18
RNCMPT00055	0.667155	0.562833	0.625802	0.625802	0.58682
RNCMPT00056	0.49255	0.361244	0.444017	0.444017	0.402413
RNCMPT00057	0.749599	0.502552	0.673783	0.673783	0.596462
RNCMPT00058	0.711752	0.559249	0.652925	0.652925	0.601876
RNCMPT00059	0.69598	0.494563	0.621434	0.621434	0.566658
RNCMPT00060	0.529928	0.44156	0.514583	0.514583	0.504009
RNCMPT00061	0.696711	0.530677	0.635836	0.635836	0.480917
RNCMPT00062	0.741582	0.562474	0.675534	0.675534	0.598157
RNCMPT00063	0.347354	0.256102	0.328403	0.328403	0.254679
RNCMPT00064	0.634665	0.40206	0.587247	0.587247	0.418792
RNCMPT00065	0.21857	0.134645	0.219341	0.219341	0.000164012
RNCMPT00066	0.811814	0.460126	0.651457	0.651457	0.531799
RNCMPT00067	0.576439	0.453062	0.531703	0.531703	0.487833
RNCMPT00068	0.77144	0.508971	0.690527	0.690527	0.600568
RNCMPT00069	0.81495	0.502876	0.713824	0.713824	0.649903
RNCMPT00070	0.678302	0.475317	0.62568	0.62568	0.57207
RNCMPT00071	0.812032	0.631386	0.757116	0.757116	0.670514
RNCMPT00072	0.805371	0.63405	0.740824	0.740824	0.678062
RNCMPT00073	0.720108	0.577704	0.683572	0.683572	0.626174
RNCMPT00074	0.502649	0.326983	0.452385	0.452385	0.397953
RNCMPT00075	0.81007	0.602951	0.733877	0.733877	0.698065
RNCMPT00076	0.806971	0.625129	0.750755	0.750755	0.695926
RNCMPT00077	0.791309	0.559076	0.716361	0.716361	0.630345
RNCMPT00078	0.725521	0.522621	0.660327	0.660327	0.605685
RNCMPT00079	0.730729	0.429452	0.651149	0.651149	0.508416
RNCMPT00080	0.47477	0.372499	0.49789	0.49789	0.355657
RNCMPT00081	0.795617	0.563321	0.726495	0.726495	0.648808
RNCMPT00082	0.345446	0.105624	0.308898	0.308898	0.231715
RNCMPT00083	0.727923	0.315705	0.597933	0.597933	0.5417
RNCMPT00084	0.411437	0.27751	0.350235	0.350235	0.311857
RNCMPT00085	0.539161	0.375349	0.471415	0.471415	0.421539
RNCMPT00086	0.329541	0.283393	0.311244	0.311244	0.312669
RNCMPT00087	0.813001	0.497824	0.723555	0.723555	0.608337
RNCMPT00088	0.772013	0.351468	0.617857	0.617857	0.495174
RNCMPT00089	0.640714	0.334918	0.588377	0.588377	0.329287
RNCMPT00090	0.421921	0.343135	0.493471	0.493471	0.382098
RNCMPT00091	0.708275	0.469622	0.628949	0.628949	0.560487
RNCMPT00093	0.733982	0.339497	0.581713	0.581713	0.305503
RNCMPT00094	0.721909	0.505828	0.677276	0.677276	0.503555
RNCMPT00095	0.8151	0.450275	0.655626	0.655626	0.791422
RNCMPT00096	0.749633	0.438019	0.60207	0.60207	0.510024
RNCMPT00097	0.650202	0.372881	0.629983	0.629983	0.574996
RNCMPT00099	0.793348	0.447871	0.670558	0.670558	0.361645
RNCMPT00100	0.784399	0.464846	0.671511	0.671511	0.443425
RNCMPT00101	0.710815	0.272241	0.568871	0.568871	0.63237
RNCMPT00102	0.0703864	0.055007	0.057844	0.057844	0.0517704
RNCMPT00103	0.482248	0.251693	0.484444	0.484444	-0.0777237
RNCMPT00104	0.48433	0.232764	0.464645	0.464645	0.216202
RNCMPT00105	0.195439	0.14962	0.170123	0.170123	0.177667
RNCMPT00106	0.772728	0.391908	0.624261	0.624261	0.735184
RNCMPT00107	0.809443	0.419648	0.649899	0.649899	0.794203
RNCMPT00108	0.795838	0.491194	0.705548	0.705548	0.805525
RNCMPT00109	0.79487	0.433946	0.598439	0.598439	0.479005
RNCMPT00110	0.542782	0.394006	0.516877	0.516877	0.423561
RNCMPT00111	0.233647	0.101779	0.249356	0.249356	0.131767
RNCMPT00112	0.739009	0.411062	0.682835	0.682835	0.532862
RNCMPT00113	0.744999	0.385065	0.593877	0.593877	0.506544
RNCMPT00114	0.747567	0.333427	0.503174	0.503174	0.384298
RNCMPT00116	0.757645	0.344698	0.635538	0.635538	0.532515
RNCMPT00117	0.787743	0.413918	0.683441	0.683441	0.4591
RNCMPT00118	0.222602	0.107113	0.158553	0.158553	0.164097
RNCMPT00119	0.182131	0.183762	0.257353	0.257353	-0.11657
RNCMPT00120	0.659598	0.307086	0.590635	0.590635	0.557074
RNCMPT00121	0.57659	0.308471	0.533125	0.533125	0.314878
RNCMPT00122	0.707342	0.374032	0.463759	0.463759	0.493807
RNCMPT00123	0.771631	0.395581	0.660529	0.660529	0.703571
RNCMPT00124	0.73878	0.400539	0.674387	0.674387	0.556007
RNCMPT00126	0.647573	0.347284	0.509413	0.509413	0.397797
RNCMPT00127	0.523707	0.319381	0.541455	0.541455	0.280247
RNCMPT00129	0.698484	0.358539	0.650192	0.650192	0.544051
RNCMPT00131	0.398621	0.262868	0.42842	0.42842	0.296962
RNCMPT00132	0.711927	0.323039	0.56918	0.56918	0.350938
RNCMPT00133	0.798826	0.39653	0.541157	0.541157	0.500417
RNCMPT00134	0.851376	0.571667	0.767994	0.767994	0.624876
RNCMPT00136	0.734313	0.350835	0.636877	0.636877	0.502827
RNCMPT00137	0.62994	0.31115	0.558386	0.558386	0.280869
RNCMPT00138	0.660486	0.513105	0.631851	0.631851	0.471718
RNCMPT00139	0.794022	0.530068	0.72453	0.72453	0.615645
RNCMPT00140	0.517828	0.363126	0.449342	0.449342	0.44519
RNCMPT00141	0.828266	0.578259	0.753644	0.753644	0.730914
RNCMPT00142	0.392618	0.244313	0.331411	0.331411	0.345992
RNCMPT00143	0.639542	0.453685	0.57175	0.57175	0.584837
RNCMPT00144	0.562878	0.386175	0.499753	0.499753	0.489901
RNCMPT00145	0.64134	0.54954	0.625687	0.625687	0.603808
RNCMPT00146	0.76561	0.592775	0.695134	0.695134	0.702983
RNCMPT00147	0.743987	0.496078	0.672201	0.672201	0.687184
RNCMPT00148	0.622868	0.40678	0.547478	0.547478	0.558299
RNCMPT00149	0.705208	0.506695	0.639089	0.639089	0.498108
RNCMPT00150	0.502697	0.397695	0.460147	0.460147	0.417151
RNCMPT00151	0.749536	0.515059	0.686507	0.686507	0.50404
RNCMPT00152	0.702531	0.457958	0.628483	0.628483	0.52672
RNCMPT00153	0.566475	0.358503	0.513633	0.513633	0.391752
RNCMPT00154	0.295969	0.233778	0.264591	0.264591	0.22985
RNCMPT00155	0.638988	0.391858	0.579646	0.579646	0.40441
RNCMPT00156	0.837215	0.560395	0.774798	0.774798	0.618105
RNCMPT00157	0.734662	0.496862	0.697047	0.697047	0.56198
RNCMPT00158	0.763059	0.517848	0.65176	0.65176	0.647271
RNCMPT00159	0.485085	0.35009	0.453147	0.453147	0.338002
RNCMPT00160	0.822805	0.716644	0.764301	0.764301	0.751718
RNCMPT00161	0.657931	0.491854	0.584322	0.584322	0.575518
RNCMPT00162	0.587071	0.454135	0.52919	0.52919	0.50936
RNCMPT00163	0.290139	0.261421	0.271342	0.271342	0.281359
RNCMPT00164	0.749854	0.542678	0.676317	0.676317	0.519099
RNCMPT00165	0.802027	0.531243	0.726662	0.726662	0.562356
RNCMPT00166	0.800907	0.599322	0.727395	0.727395	0.697983
RNCMPT00167	0.764812	0.530821	0.696516	0.696516	0.533131
RNCMPT00168	0.707794	0.622199	0.739066	0.739066	0.683464
RNCMPT00169	0.805683	0.528164	0.708316	0.708316	0.679087
RNCMPT00170	0.61161	0.448859	0.549707	0.549707	0.429303
RNCMPT00171	0.795896	0.606006	0.736249	0.736249	0.693104
RNCMPT00172	0.621271	0.437755	0.549308	0.549308	0.397157
RNCMPT00173	0.777019	0.532758	0.697558	0.697558	0.658178
RNCMPT00174	0.702755	0.445909	0.628343	0.628343	0.528479
RNCMPT00175	0.730559	0.462106	0.655158	0.655158	0.518413
RNCMPT00176	0.801434	0.591521	0.728258	0.728258	0.610749
RNCMPT00177	0.654197	0.505006	0.589438	0.589438	0.399102
RNCMPT00178	0.813615	0.645876	0.760046	0.760046	0.65203
RNCMPT00179	0.793883	0.637423	0.754708	0.754708	0.638313
RNCMPT00180	0.77088	0.618497	0.724068	0.724068	0.639475
RNCMPT00181	0.713077	0.547437	0.660035	0.660035	0.611578
RNCMPT00182	0.569531	0.371267	0.493776	0.493776	0.383147
RNCMPT00183	0.793769	0.614012	0.724846	0.724846	0.67899
RNCMPT00184	0.79448	0.586504	0.744228	0.744228	0.677673
RNCMPT00185	0.562339	0.36299	0.487583	0.487583	0.351478
RNCMPT00186	0.547674	0.378438	0.504205	0.504205	0.381756
RNCMPT00187	0.569414	0.404134	0.522633	0.522633	0.451442
RNCMPT00197	0.826714	0.523576	0.746495	0.746495	0.658852
RNCMPT00199	0.727904	0.634552	0.680105	0.680105	0.662647
RNCMPT00200	0.266033	0.189809	0.245735	0.245735	-0.120762
RNCMPT00202	0.761151	0.500228	0.703126	0.703126	0.667429
RNCMPT00203	0.324771	0.264296	0.28665	0.28665	0.290305
RNCMPT00205	0.850876	0.749627	0.807486	0.807486	0.76007
RNCMPT00206	0.790325	0.569077	0.696524	0.696524	0.55971
RNCMPT00209	0.80188	0.646465	0.744372	0.744372	0.646314
RNCMPT00212	0.799147	0.511663	0.750471	0.750471	0.586976
RNCMPT00215	0.834369	0.646128	0.765402	0.765402	0.721767
RNCMPT00216	0.759717	0.553617	0.701285	0.701285	0.56405
RNCMPT00217	0.807775	0.61027	0.732812	0.732812	0.664746
RNCMPT00218	0.489643	0.32636	0.446243	0.446243	0.390165
RNCMPT00219	0.830184	0.57682	0.752149	0.752149	0.65221
RNCMPT00220	0.597793	0.444506	0.566225	0.566225	0.515654
RNCMPT00223	0.744886	0.54262	0.693167	0.693167	0.560087
RNCMPT00224	0.70155	0.522285	0.64944	0.64944	0.437839
RNCMPT00225	0.631476	0.478914	0.567854	0.567854	0.409157
RNCMPT00226	0.81236	0.542377	0.728944	0.728944	0.578358
RNCMPT00228	0.294516	0.261715	0.2632	0.2632	0.279123
RNCMPT00229	0.815597	0.56613	0.727587	0.727587	0.603164
RNCMPT00230	0.725107	0.623116	0.686421	0.686421	0.621438
RNCMPT00232	0.806231	0.511448	0.712848	0.712848	0.568737
RNCMPT00234	0.752722	0.573792	0.689978	0.689978	0.597975
RNCMPT00235	0.626524	0.452077	0.586535	0.586535	0.287739
RNCMPT00236	0.747556	0.528725	0.692141	0.692141	0.542278
RNCMPT00237	0.703648	0.426419	0.636544	0.636544	0.508695
RNCMPT00238	0.888836	0.739752	0.842148	0.842148	0.797104
RNCMPT00239	0.686273	0.542751	0.650063	0.650063	0.60033
RNCMPT00240	0.753593	0.530802	0.667669	0.667669	0.584837
RNCMPT00241	0.788021	0.639409	0.750903	0.750903	0.715474
RNCMPT00245	0.799871	0.631034	0.745273	0.745273	0.709495
RNCMPT00246	0.852322	0.673333	0.782315	0.782315	0.745297
RNCMPT00248	0.817697	0.583312	0.719628	0.719628	0.679194
RNCMPT00249	0.801998	0.628139	0.751618	0.751618	0.756128
RNCMPT00251	0.333089	0.284563	0.30479	0.30479	0.287776
RNCMPT00252	0.719226	0.57593	0.646586	0.646586	0.607728
RNCMPT00253	0.730209	0.611026	0.702614	0.702614	0.608739
RNCMPT00254	0.73419	0.550875	0.657614	0.657614	0.617932
RNCMPT00255	0.824924	0.625895	0.754282	0.754282	-9.40586e-19
RNCMPT00256	0.830963	0.595183	0.747722	0.747722	0.670882
RNCMPT00257	0.852697	0.594506	0.767141	0.767141	0.738958
RNCMPT00258	0.834581	0.649662	0.771282	0.771282	0.631626
RNCMPT00259	0.775084	0.517534	0.703112	0.703112	0.537048
RNCMPT00261	0.799189	0.589412	0.713796	0.713796	0.609851
RNCMPT00262	0.734166	0.56502	0.666937	0.666937	0.594734
RNCMPT00263	0.862078	0.631055	0.782118	0.782118	0.700314
RNCMPT00265	0.785936	0.600245	0.737473	0.737473	0.686254
RNCMPT00268	0.829255	0.624767	0.755386	0.755386	0.727491
RNCMPT00269	0.838878	0.631854	0.768903	0.768903	0.681667
RNCMPT00270	0.306351	0.261835	0.4437	0.4437	0.229516
RNCMPT00272	0.73636	0.438737	0.633319	0.633319	0.544322
RNCMPT00273	0.113999	0.0661548	0.0885828	0.0885828	0.0999505
RNCMPT00274	0.753264	0.521047	0.6668	0.6668	0.549339
RNCMPT00278	0.622714	0.3692	0.554499	0.554499	0.546952
RNCMPT00279	0.709609	0.541446	0.638853	0.638853	0.591887
RNCMPT00280	0.477757	0.31318	0.369609	0.369609	0.391202
RNCMPT00281	0.659667	0.517678	0.596008	0.596008	0.472604
RNCMPT00282	0.684344	0.455559	0.632339	0.632339	0.525156
RNCMPT00283	0.773868	0.61705	0.700393	0.700393	0.708369
RNCMPT00284	0.703861	0.488882	0.580928	0.580928	0.342678
RNCMPT00285	0.792483	0.610856	0.709552	0.709552	0.66269
RNCMPT00287	0.502173	0.345655	0.435111	0.435111	0.392246
RNCMPT00288	0.730845	0.626774	0.678887	0.678887	0.660563
RNCMPT00289	0.722727	0.559313	0.650064	0.650064	0.596786
RNCMPT00291	0.762448	0.536665	0.65409	0.65409	0.603744
