# Supplementary material for: Integrating thermodynamic and sequence contexts improves protein-RNA binding prediction
Source: PLoS Comput Biol. 2019 Sep 4;15(9):e1007283. doi: 10.1371/journal.pcbi.1007283 (PMC6752863; doi:10.1371/journal.pcbi.1007283)
Supplement: S3 Table — This table is also available at https://github.com/suyufeng/ThermoNet/tree/master/supplementary. (XLSX) [file pcbi.1007283.s003.xlsx]

## Sheet: 工作表1
	ThermoNet	DLPRB-CNN	DeepBind
1 Ago/EIF	0.775175	0.675791	0.683558
2 Ago2-MNase	0.606352	0.524359	0.527193
3 Ago2-1	0.870897	0.766045	0.802939
4 Ago2-2	0.874171	0.762069	0.797836
5 Ago2	0.622253	0.612811	0.593817
6 eIF4AIII-1	0.951057	0.918058	0.921605
7 eIF4AIII-2	0.955011	0.935998	0.915156
8 ELAVL1-1	0.918426	0.905797	0.906948
9 ELAVL1-MNase	0.612297	0.545478	0.554101
10 ELAVL1A	0.853898	0.844026	0.844724
11 ELAVL1-2	0.906523	0.907969	0.903235
12 ESWR1	0.925784	0.898192	0.899777
13 FUS	0.949049	0.933941	0.930935
14 Mut FUS	0.960161	0.942703	0.931045
15 IGFBP1-3	0.713569	0.65079	0.65877
16 hnRNPC-1	0.952594	0.94406	0.942803
17 hnRNPC-2	0.975185	0.969988	0.970502
18 hnRNPL-1	0.780865	0.777282	0.77477
19 hnRNPL-2	0.761558	0.76852	0.769066
20 hnRNPL-like	0.72911	0.740053	0.730642
21 MOV10	0.815188	0.780983	0.782841
22 Nsun2	0.882793	0.857643	0.864244
23 PUM2	0.957773	0.925473	0.9291
24 QKI	0.968006	0.958085	0.951304
25 SRSF1	0.891153	0.868717	0.872341
26 TAF15	0.962276	0.948285	0.94356
27 TDP-43	0.930168	0.913676	0.911977
28 TIA1	0.922639	0.905987	0.906659
29 TIAL1	0.888654	0.870241	0.871398
30 U2AF2	0.951172	0.926646	0.923616
31 U2AF2(KD)	0.930218	0.902237	0.899625
