# Supplementary material for: Integrating thermodynamic and sequence contexts improves protein-RNA binding prediction
Source: PLoS Comput Biol. 2019 Sep 4;15(9):e1007283. doi: 10.1371/journal.pcbi.1007283 (PMC6752863; doi:10.1371/journal.pcbi.1007283)
Supplement: S4 Table — This table is also available at https://github.com/suyufeng/ThermoNet/tree/master/supplementary. (XLSX) [file pcbi.1007283.s004.xlsx]

## Sheet: in_vitro
	1-struc	k-no-struc	k-struct	k-struc-sampling
RNCMPT00001	0.681707	0.73703	0.737422	0.750873
RNCMPT00002	0.721634	0.805592	0.792937	0.7924
RNCMPT00003	0.666674	0.721197	0.733718	0.720111
RNCMPT00004	0.754219	0.777904	0.78587	0.795179
RNCMPT00005	0.751586	0.786287	0.799837	0.802873
RNCMPT00006	0.725402	0.788946	0.791965	0.803261
RNCMPT00007	0.740399	0.767845	0.776722	0.781763
RNCMPT00008	0.701286	0.71733	0.738002	0.738147
RNCMPT00009	0.479468	0.508444	0.506154	0.520045
RNCMPT00010	0.672371	0.72944	0.729973	0.739644
RNCMPT00011	0.411406	0.476054	0.493394	0.479385
RNCMPT00012	0.462799	0.511223	0.509716	0.517143
RNCMPT00013	0.35398	0.396195	0.394012	0.390487
RNCMPT00014	0.737546	0.768999	0.770827	0.78045
RNCMPT00015	0.55109	0.570225	0.578283	0.600914
RNCMPT00016	0.74788	0.781984	0.761722	0.787091
RNCMPT00017	0.620881	0.644093	0.682583	0.674387
RNCMPT00018	0.616858	0.64562	0.643553	0.651624
RNCMPT00019	0.662569	0.766367	0.775586	0.790506
RNCMPT00020	0.449229	0.454838	0.464289	0.467425
RNCMPT00021	0.619105	0.691503	0.655768	0.693458
RNCMPT00022	0.755458	0.824346	0.815371	0.819896
RNCMPT00023	0.766057	0.802622	0.805427	0.815461
RNCMPT00024	0.713246	0.723179	0.720142	0.729801
RNCMPT00025	0.669361	0.731189	0.711619	0.728952
RNCMPT00026	0.630975	0.663361	0.660496	0.673584
RNCMPT00027	0.732631	0.779918	0.774955	0.777363
RNCMPT00028	0.665114	0.730662	0.732821	0.766037
RNCMPT00029	0.69524	0.763114	0.756298	0.76918
RNCMPT00031	0.663609	0.725881	0.735272	0.764767
RNCMPT00032	0.746851	0.776865	0.785279	0.796721
RNCMPT00033	0.738409	0.770949	0.774278	0.790196
RNCMPT00034	0.71165	0.733765	0.735149	0.746417
RNCMPT00035	0.454131	0.478038	0.483833	0.491077
RNCMPT00036	0.698002	0.735718	0.737511	0.747479
RNCMPT00037	0.722786	0.76002	0.757514	0.772924
RNCMPT00038	0.451909	0.501287	0.497901	0.492596
RNCMPT00039	0.284385	0.371837	0.364528	0.367698
RNCMPT00040	0.726973	0.779111	0.779523	0.795357
RNCMPT00041	0.744409	0.774691	0.781913	0.786892
RNCMPT00042	0.16617	0.170646	0.170761	0.172867
RNCMPT00043	0.772196	0.807724	0.808223	0.811424
RNCMPT00044	0.200107	0.214947	0.217662	0.217996
RNCMPT00045	0.614224	0.643943	0.644545	0.651527
RNCMPT00046	0.467978	0.57182	0.554902	0.566276
RNCMPT00047	0.0655342	0.0828139	0.0817627	0.085701
RNCMPT00049	0.716424	0.76382	0.756442	0.777617
RNCMPT00050	0.729505	0.78076	0.785297	0.791378
RNCMPT00051	0.258919	0.278317	0.273949	0.277333
RNCMPT00052	0.74714	0.772661	0.777671	0.794455
RNCMPT00053	0.758077	0.791217	0.791765	0.800673
RNCMPT00054	0.691631	0.735463	0.741271	0.750633
RNCMPT00055	0.631029	0.654856	0.66399	0.667155
RNCMPT00056	0.4592	0.479086	0.483002	0.49255
RNCMPT00057	0.681802	0.731155	0.741352	0.749599
RNCMPT00058	0.652768	0.701597	0.697454	0.711752
RNCMPT00059	0.656805	0.674686	0.68731	0.69598
RNCMPT00060	0.500252	0.521323	0.52256	0.529928
RNCMPT00061	0.657247	0.689336	0.687559	0.696711
RNCMPT00062	0.700249	0.735584	0.737789	0.741582
RNCMPT00063	0.317244	0.322519	0.310729	0.347354
RNCMPT00064	0.591021	0.630351	0.612591	0.634665
RNCMPT00065	0.143864	0.223193	0.213882	0.21857
RNCMPT00066	0.742164	0.809018	0.807055	0.811814
RNCMPT00067	0.526983	0.569681	0.563353	0.576439
RNCMPT00068	0.718223	0.748103	0.763104	0.77144
RNCMPT00069	0.778881	0.798748	0.805951	0.81495
RNCMPT00070	0.637239	0.67289	0.671985	0.678302
RNCMPT00071	0.779098	0.799359	0.804806	0.812032
RNCMPT00072	0.758987	0.793498	0.795377	0.805371
RNCMPT00073	0.68325	0.688685	0.714543	0.720108
RNCMPT00074	0.452746	0.490686	0.489158	0.502649
RNCMPT00075	0.746842	0.796059	0.796747	0.81007
RNCMPT00076	0.750926	0.802125	0.804824	0.806971
RNCMPT00077	0.747226	0.770032	0.776554	0.791309
RNCMPT00078	0.677252	0.717695	0.716537	0.725521
RNCMPT00079	0.645615	0.710979	0.716629	0.730729
RNCMPT00080	0.440549	0.457468	0.471558	0.47477
RNCMPT00081	0.746072	0.785294	0.783137	0.795617
RNCMPT00082	0.311149	0.343634	0.352686	0.345446
RNCMPT00083	0.662035	0.708183	0.715899	0.727923
RNCMPT00084	0.362885	0.394736	0.406158	0.411437
RNCMPT00085	0.51489	0.534819	0.524629	0.539161
RNCMPT00086	0.307302	0.329149	0.328884	0.329541
RNCMPT00087	0.76541	0.797354	0.798562	0.813001
RNCMPT00088	0.630905	0.755059	0.763681	0.772013
RNCMPT00089	0.505807	0.627348	0.625142	0.640714
RNCMPT00090	0.388255	0.416064	0.420332	0.421921
RNCMPT00091	0.658589	0.691202	0.701709	0.708275
RNCMPT00093	0.636525	0.704757	0.723074	0.733982
RNCMPT00094	0.67375	0.712575	0.708342	0.721909
RNCMPT00095	0.800299	0.807885	0.806599	0.8151
RNCMPT00096	0.698239	0.746115	0.73455	0.749633
RNCMPT00097	0.566746	0.651323	0.657892	0.650202
RNCMPT00099	0.728719	0.780687	0.789627	0.793348
RNCMPT00100	0.717159	0.778564	0.772703	0.784399
RNCMPT00101	0.590637	0.68876	0.701736	0.710815
RNCMPT00102	0.0421597	0.0719732	0.0667134	0.0703864
RNCMPT00103	0.421023	0.499884	0.499086	0.482248
RNCMPT00104	0.367338	0.468655	0.428479	0.48433
RNCMPT00105	0.178368	0.194523	0.191843	0.195439
RNCMPT00106	0.722087	0.766361	0.773939	0.772728
RNCMPT00107	0.712371	0.797049	0.797705	0.809443
RNCMPT00108	0.746487	0.787698	0.796761	0.795838
RNCMPT00109	0.709499	0.779751	0.779318	0.79487
RNCMPT00110	0.508956	0.532509	0.529621	0.542782
RNCMPT00111	0.0920342	0.273009	0.269796	0.233647
RNCMPT00112	0.6784	0.724657	0.72313	0.739009
RNCMPT00113	0.666587	0.736323	0.733758	0.744999
RNCMPT00114	0.617535	0.718073	0.71256	0.747567
RNCMPT00116	0.69533	0.740538	0.74273	0.757645
RNCMPT00117	0.741925	0.770423	0.776154	0.787743
RNCMPT00118	0.189704	0.223412	0.229487	0.222602
RNCMPT00119	0.105279	0.1904	0.190756	0.182131
RNCMPT00120	0.579492	0.624828	0.636438	0.659598
RNCMPT00121	0.518177	0.558391	0.565097	0.57659
RNCMPT00122	0.595634	0.696744	0.71052	0.707342
RNCMPT00123	0.698891	0.759871	0.768118	0.771631
RNCMPT00124	0.694099	0.719376	0.740561	0.73878
RNCMPT00126	0.593222	0.654237	0.652754	0.647573
RNCMPT00127	0.469793	0.513896	0.514004	0.523707
RNCMPT00129	0.584845	0.646345	0.674846	0.698484
RNCMPT00131	0.33273	0.39386	0.403565	0.398621
RNCMPT00132	0.629784	0.70547	0.706424	0.711927
RNCMPT00133	0.750794	0.796549	0.796674	0.798826
RNCMPT00134	0.796567	0.846196	0.844316	0.851376
RNCMPT00136	0.679768	0.712866	0.720108	0.734313
RNCMPT00137	0.576573	0.646346	0.637184	0.62994
RNCMPT00138	0.603873	0.642293	0.658616	0.660486
RNCMPT00139	0.754165	0.782376	0.783386	0.794022
RNCMPT00140	0.495694	0.51477	0.514534	0.517828
RNCMPT00141	0.791787	0.817237	0.811555	0.828266
RNCMPT00142	0.362361	0.391455	0.385631	0.392618
RNCMPT00143	0.608295	0.629267	0.635681	0.639542
RNCMPT00144	0.487135	0.544497	0.551172	0.562878
RNCMPT00145	0.615889	0.643995	0.639291	0.64134
RNCMPT00146	0.72177	0.759587	0.761211	0.76561
RNCMPT00147	0.696788	0.731823	0.735894	0.743987
RNCMPT00148	0.578659	0.603854	0.611443	0.622868
RNCMPT00149	0.643131	0.69702	0.69769	0.705208
RNCMPT00150	0.467596	0.501847	0.493958	0.502697
RNCMPT00151	0.684241	0.74205	0.744401	0.749536
RNCMPT00152	0.650673	0.686837	0.689127	0.702531
RNCMPT00153	0.52546	0.546979	0.558461	0.566475
RNCMPT00154	0.275116	0.295173	0.299257	0.295969
RNCMPT00155	0.598621	0.621292	0.631191	0.638988
RNCMPT00156	0.763761	0.833266	0.831956	0.837215
RNCMPT00157	0.699568	0.731413	0.730442	0.734662
RNCMPT00158	0.705267	0.75011	0.749184	0.763059
RNCMPT00159	0.435726	0.478304	0.477803	0.485085
RNCMPT00160	0.80208	0.809869	0.816741	0.822805
RNCMPT00161	0.613955	0.651928	0.642555	0.657931
RNCMPT00162	0.547639	0.565161	0.579757	0.587071
RNCMPT00163	0.279656	0.288622	0.285935	0.290139
RNCMPT00164	0.702944	0.737452	0.736767	0.749854
RNCMPT00165	0.757363	0.776537	0.787509	0.802027
RNCMPT00166	0.742022	0.788824	0.782966	0.800907
RNCMPT00167	0.716394	0.752112	0.746521	0.764812
RNCMPT00168	0.671433	0.745359	0.734863	0.707794
RNCMPT00169	0.733706	0.790655	0.787798	0.805683
RNCMPT00170	0.57974	0.598238	0.602644	0.61161
RNCMPT00171	0.735051	0.78204	0.787267	0.795896
RNCMPT00172	0.576136	0.598359	0.603736	0.621271
RNCMPT00173	0.732185	0.7672	0.770404	0.777019
RNCMPT00174	0.652321	0.679384	0.688975	0.702755
RNCMPT00175	0.6883	0.72304	0.735007	0.730559
RNCMPT00176	0.762067	0.790773	0.788277	0.801434
RNCMPT00177	0.598729	0.647015	0.646998	0.654197
RNCMPT00178	0.779146	0.799587	0.805177	0.813615
RNCMPT00179	0.761611	0.771737	0.773885	0.793883
RNCMPT00180	0.687835	0.746798	0.738664	0.77088
RNCMPT00181	0.687251	0.706584	0.700547	0.713077
RNCMPT00182	0.506974	0.557897	0.556779	0.569531
RNCMPT00183	0.746207	0.786497	0.783947	0.793769
RNCMPT00184	0.732887	0.781994	0.786467	0.79448
RNCMPT00185	0.499161	0.545004	0.555561	0.562339
RNCMPT00186	0.516222	0.537975	0.539646	0.547674
RNCMPT00187	0.527583	0.555012	0.56185	0.569414
RNCMPT00197	0.793651	0.817443	0.819668	0.826714
RNCMPT00199	0.707013	0.71683	0.723631	0.727904
RNCMPT00200	0.254002	0.265817	0.267115	0.266033
RNCMPT00202	0.728257	0.755737	0.753428	0.761151
RNCMPT00203	0.307117	0.313538	0.321209	0.324771
RNCMPT00205	0.836511	0.84411	0.844834	0.850876
RNCMPT00206	0.731326	0.765302	0.777852	0.790325
RNCMPT00209	0.773696	0.800776	0.798038	0.80188
RNCMPT00212	0.706611	0.793401	0.804	0.799147
RNCMPT00215	0.801939	0.82737	0.825264	0.834369
RNCMPT00216	0.712807	0.765526	0.757279	0.759717
RNCMPT00217	0.754103	0.800474	0.800077	0.807775
RNCMPT00218	0.44529	0.480379	0.483826	0.489643
RNCMPT00219	0.78492	0.824423	0.824804	0.830184
RNCMPT00220	0.564886	0.593837	0.589924	0.597793
RNCMPT00223	0.704073	0.738594	0.739622	0.744886
RNCMPT00224	0.612206	0.695503	0.702607	0.70155
RNCMPT00225	0.573483	0.616665	0.622193	0.631476
RNCMPT00226	0.771658	0.796366	0.797988	0.81236
RNCMPT00228	0.280264	0.290346	0.294404	0.294516
RNCMPT00229	0.776696	0.804797	0.811863	0.815597
RNCMPT00230	0.697006	0.713794	0.71482	0.725107
RNCMPT00232	0.776419	0.779069	0.798181	0.806231
RNCMPT00234	0.674519	0.748237	0.747731	0.752722
RNCMPT00235	0.5772	0.617874	0.6156	0.626524
RNCMPT00236	0.721999	0.739415	0.740184	0.747556
RNCMPT00237	0.666918	0.682989	0.697177	0.703648
RNCMPT00238	0.86217	0.880594	0.879861	0.888836
RNCMPT00239	0.645627	0.679126	0.680143	0.686273
RNCMPT00240	0.705307	0.752258	0.753109	0.753593
RNCMPT00241	0.753147	0.787241	0.789997	0.788021
RNCMPT00245	0.758808	0.793858	0.792315	0.799871
RNCMPT00246	0.813892	0.842741	0.841137	0.852322
RNCMPT00248	0.780641	0.804728	0.804888	0.817697
RNCMPT00249	0.769604	0.794644	0.791657	0.801998
RNCMPT00251	0.315552	0.339893	0.338858	0.333089
RNCMPT00252	0.674249	0.708931	0.70189	0.719226
RNCMPT00253	0.693624	0.725831	0.729524	0.730209
RNCMPT00254	0.676294	0.7231	0.731047	0.73419
RNCMPT00255	0.795572	0.817029	0.815395	0.824924
RNCMPT00256	0.797377	0.818943	0.819814	0.830963
RNCMPT00257	0.779157	0.847879	0.845618	0.852697
RNCMPT00258	0.79927	0.831373	0.831217	0.834581
RNCMPT00259	0.751645	0.773689	0.778023	0.775084
RNCMPT00261	0.711852	0.798114	0.796746	0.799189
RNCMPT00262	0.698528	0.725325	0.719282	0.734166
RNCMPT00263	0.799158	0.848785	0.853053	0.862078
RNCMPT00265	0.753398	0.778985	0.781813	0.785936
RNCMPT00268	0.783941	0.817522	0.818145	0.829255
RNCMPT00269	0.804414	0.830447	0.829423	0.838878
RNCMPT00270	0.231018	0.275911	0.288037	0.306351
RNCMPT00272	0.661951	0.726216	0.703946	0.73636
RNCMPT00273	0.103065	0.124194	0.112178	0.113999
RNCMPT00274	0.719471	0.748576	0.752119	0.753264
RNCMPT00278	0.575303	0.608082	0.60847	0.622714
RNCMPT00279	0.652752	0.668087	0.666472	0.709609
RNCMPT00280	0.452714	0.469665	0.473325	0.477757
RNCMPT00281	0.577018	0.660882	0.64154	0.659667
RNCMPT00282	0.628301	0.6659	0.676894	0.684344
RNCMPT00283	0.741525	0.777798	0.774426	0.773868
RNCMPT00284	0.666635	0.704535	0.69909	0.703861
RNCMPT00285	0.738025	0.787643	0.786127	0.792483
RNCMPT00287	0.463832	0.495585	0.494036	0.502173
RNCMPT00288	0.702505	0.72081	0.727937	0.730845
RNCMPT00289	0.679599	0.716973	0.715895	0.722727
RNCMPT00291	0.717132	0.757849	0.754756	0.762448

## Sheet: invivo
Protein	1-struc	k-no-struc	k-struct	k-struc-sampling
1 Ago/EIF	0.770087	0.760493	0.771268	0.775175
2 Ago2-MNase	0.546524	0.602518	0.590598	0.606352
3 Ago2-1	0.855837	0.86065	0.847648	0.870897
4 Ago2-2	0.849057	0.852914	0.869129	0.874171
5 Ago2	0.612784	0.621345	0.621141	0.622253
6 eIF4AIII-1	0.944583	0.945894	0.95257	0.951057
7 eIF4AIII-2	0.944966	0.94991	0.952023	0.955011
8 ELAVL1-1	0.914465	0.918249	0.916364	0.918426
9 ELAVL1-MNase	0.578325	0.599953	0.604479	0.612297
10 ELAVL1A	0.853152	0.850357	0.850609	0.853898
11 ELAVL1-2	0.909654	0.905659	0.908129	0.906523
12 ESWR1	0.9163	0.919952	0.920146	0.925784
13 FUS	0.947585	0.947888	0.949221	0.949049
14 Mut FUS	0.95622	0.958171	0.958135	0.960161
15 IGFBP1-3	0.71721	0.719881	0.715455	0.713569
16 hnRNPC-1	0.948732	0.952411	0.953579	0.952594
17 hnRNPC-2	0.975641	0.975246	0.975137	0.975185
18 hnRNPL-1	0.774793	0.772476	0.766804	0.780865
19 hnRNPL-2	0.761871	0.761581	0.75921	0.761558
20 hnRNPL-like	0.726516	0.723125	0.728514	0.72911
21 MOV10	0.800741	0.805421	0.809048	0.815188
22 Nsun2	0.881052	0.880838	0.880071	0.882793
23 PUM2	0.958172	0.956202	0.956266	0.957773
24 QKI	0.963338	0.967712	0.966555	0.968006
25 SRSF1	0.890384	0.887941	0.885176	0.891153
26 TAF15	0.9626	0.965545	0.961357	0.962276
27 TDP-43	0.928967	0.930007	0.929678	0.930168
28 TIA1	0.916429	0.924169	0.922936	0.922639
29 TIAL1	0.877802	0.886905	0.885922	0.888654
30 U2AF2	0.938945	0.952747	0.948638	0.951172
31 U2AF2(KD)	0.919949	0.926393	0.926913	0.930218
